# Supplementary material for: Principles of proteome allocation are revealed using proteomic data and genome-scale models
Source: Sci Rep. 2016 Nov 18;6:36734. doi: 10.1038/srep36734 (PMC5114563; doi:10.1038/srep36734)
Supplement: Supplementary Information [file srep36734-s2.csv]

cond	name	Optimal	Generalist
Acetate	Ace_Ex	39.3544341431	20.1521879145
Acetate	Early_PPP	0	0
Acetate	Early_TCA	24.3553582712	12.7446735482
Acetate	ED	0	0
Acetate	FBA	-1.94569162113	-0.996896121311
Acetate	Fru_Ex	0	0
Acetate	FUM	24.1340642765	12.5999144227
Acetate	Fum_Ex	0	0
Acetate	Gal_Ex	0	0
Acetate	Glc_Ex	0	0
Acetate	Gln_Ex	0	0
Acetate	Glx_Cycle	8.51671108155	4.56174670281
Acetate	Gly_Ex	0	0
Acetate	ICDH	15.8386471897	8.18292684537
Acetate	Lac_Ex	0	0
Acetate	Low_EMP	0	0
Acetate	MDH+MQO	32.6508304536	17.1616809784
Acetate	ME	0	0
Acetate	Middle_EMP	0	0
Acetate	Non-ox_PPP	-0.0826997851858	-0.0248704136021
Acetate	PDH	0	0
Acetate	PFK-FBP	-1.94569162113	-0.996896121311
Acetate	PGI	-0.0952818842859	-0.0487261087572
Acetate	PPC	0	0
Acetate	PPCK	6.52385706824	3.42475261318
Acetate	PPP_ED_branch	0	0
Acetate	PYK-PPS	0	0
Acetate	Pyr_Ex	0	0
Acetate	RPE	-0.410652440411	-0.222044408407
Acetate	RPI	-0.364800977771	-0.209673894006
Acetate	SUCDH3	23.6093442672	12.3287933495
Acetate	Suc_Ex	0	0
Acetate	TKT2	-0.327952655225	-0.197173994805
Acetate	TPI	-2.09270279071	-1.0352649496
Fructose	Ace_Ex	-9.87319642197	-14.1273802831
Fructose	Early_PPP	7.30675252368	3.41375566967
Fructose	Early_TCA	1.18988287623	0.983353395011
Fructose	ED	0	5.13291682676
Fructose	FBA	8.77778025577	7.73024571595
Fructose	Fru_Ex	21.6053695241	17.6283950499
Fructose	FUM	0.993214453345	0.757027575519
Fructose	Fum_Ex	0	0
Fructose	Gal_Ex	0	0
Fructose	Glc_Ex	0	0
Fructose	Gln_Ex	0	0
Fructose	Glx_Cycle	0	0
Fructose	Gly_Ex	0	0
Fructose	ICDH	1.18988287623	0.983353395011
Fructose	Lac_Ex	0	0
Fructose	Low_EMP	0	0
Fructose	MDH+MQO	0.99334588789	0.757113608148
Fructose	ME	0	0
Fructose	Middle_EMP	0	0
Fructose	Non-ox_PPP	2.24308726774	1.02101639875
Fructose	PDH	0	0
Fructose	PFK-FBP	8.77778025577	7.73024571595
Fructose	PGI	-7.46817992328	-8.67092052746
Fructose	PPC	3.30767472537	2.67357963786
Fructose	PPCK	0	0
Fructose	PPP_ED_branch	7.30675252368	8.54667249643
Fructose	PYK-PPS	0	0
Fructose	Pyr_Ex	0	0
Fructose	RPE	4.10229406767	1.67049002484
Fructose	RPI	-3.13286321447	-1.68868810839
Fructose	SUCDH3	0.000475272389096	0
Fructose	Suc_Ex	0	0
Fructose	TKT2	1.85920679993	0.649473626091
Fructose	TPI	10.7876437279	8.62654379555
Galactose	Ace_Ex	-8.73974627564	-17.9373561039
Galactose	Early_PPP	6.31647268687	1.26975541358
Galactose	Early_TCA	1.59699063899	0.858507394312
Galactose	ED	0	15.1497454892
Galactose	FBA	0	0
Galactose	Fru_Ex	0	0
Galactose	FUM	1.38334044604	0.639720056497
Galactose	Fum_Ex	0	-1.2582212929e-53
Galactose	Gal_Ex	17.5554001877	17.9434764481
Galactose	Glc_Ex	0	0
Galactose	Gln_Ex	0	0
Galactose	Glx_Cycle	0	0
Galactose	Gly_Ex	0	0
Galactose	ICDH	1.59699063899	0.858507394312
Galactose	Lac_Ex	0	0
Galactose	Low_EMP	0	0
Galactose	MDH+MQO	1.38344964308	0.639787303749
Galactose	ME	0	0
Galactose	Middle_EMP	0	0
Galactose	Non-ox_PPP	1.944115939	0.329421231973
Galactose	PDH	0	0
Galactose	PFK-FBP	0	0
Galactose	PGI	11.0935293597	1.41615395791
Galactose	PPC	2.98624469364	2.30696694533
Galactose	PPCK	0	0
Galactose	PPP_ED_branch	6.31647268687	16.4195009028
Galactose	PYK-PPS	7.53422824877	10.2950507528
Galactose	Pyr_Ex	0	0
Galactose	RPE	3.53382038227	0.329421231973
Galactose	RPI	-2.7169779594	-0.889646014643
Galactose	SUCDH3	0.512066370969	0.000326061588117
Galactose	Suc_Ex	0	0
Galactose	TKT2	1.58970444327	0
Galactose	TPI	12.2127908555	0
Glucose	Ace_Ex	-15.8742070582	-19.587188541
Glucose	Early_PPP	1.7428347108	0.3594024667
Glucose	Early_TCA	1.19522195047	0.9945206172
Glucose	ED	11.153591791	13.3240034928
Glucose	FBA	5.75858199293	3.88458365098
Glucose	Fru_Ex	0	0
Glucose	FUM	0.996805008222	0.767466838469
Glucose	Fum_Ex	0	0
Glucose	Gal_Ex	0	0
Glucose	Glc_Ex	16.3728601322	15.0002229135
Glucose	Gln_Ex	0	0
Glucose	Glx_Cycle	0	0
Glucose	Gly_Ex	0	0
Glucose	ICDH	1.19522195047	0.9945206172
Glucose	Lac_Ex	0	0
Glucose	Low_EMP	0	0
Glucose	MDH+MQO	0.996935391337	0.767554573103
Glucose	ME	0	0
Glucose	Middle_EMP	0	0
Glucose	Non-ox_PPP	0.38903996438	0
Glucose	PDH	0	-7.57020788552e-23
Glucose	PFK-FBP	5.75858199293	3.88458365098
Glucose	PGI	8.19328734033	6.1576584842
Glucose	PPC	3.30602255752	2.69955273837
Glucose	PPCK	0	0
Glucose	PPP_ED_branch	12.8964265018	13.6834059595
Glucose	PYK-PPS	0	0
Glucose	Pyr_Ex	0	0
Glucose	RPE	0.38903996438	-0.373873583262
Glucose	RPI	-1.28236127102	-0.67781874081
Glucose	SUCDH3	0.000483740232245	0.000398394250464
Glucose	Suc_Ex	0	0
Glucose	TKT2	0	-0.373873583262
Glucose	TPI	5.92112968339	3.75815166505
Glycerol	Ace_Ex	-4.16801455401	-6.74368365952
Glycerol	Early_PPP	1.16081321763	0.30830572471
Glycerol	Early_TCA	1.1954773245	0.931559322241
Glycerol	ED	0	0
Glycerol	FBA	0	0
Glycerol	Fru_Ex	0	0
Glycerol	FUM	0.998633935216	0.704805578882
Glycerol	Fum_Ex	0	0
Glycerol	Gal_Ex	0	0
Glycerol	Glc_Ex	0	0
Glycerol	Gln_Ex	0	0
Glycerol	Glx_Cycle	0	0
Glycerol	Gly_Ex	30.8452740476	25.598267457
Glycerol	ICDH	1.1954773245	0.931559322241
Glycerol	Lac_Ex	0	0
Glycerol	Low_EMP	0	0
Glycerol	MDH+MQO	0.998765316697	0.704883317513
Glycerol	ME	0	0
Glycerol	Middle_EMP	0	0
Glycerol	Non-ox_PPP	0.192622119293	0
Glycerol	PDH	0	7.42329356609e-21
Glycerol	PFK-FBP	0	0
Glycerol	PGI	-1.32266617278	-0.424808645008
Glycerol	PPC	3.30992296851	2.52444859886
Glycerol	PPCK	0	0
Glycerol	PPP_ED_branch	1.16081321763	0.30830572471
Glycerol	PYK-PPS	1.06945484653	2.42833842719
Glycerol	Pyr_Ex	0	0
Glycerol	RPE	-1.83865195728e-44	-0.362112422892
Glycerol	RPI	-1.08892563156	-0.621725395987
Glycerol	SUCDH3	0.000562110636446	0
Glycerol	Suc_Ex	0	0
Glycerol	TKT2	-0.192622119293	-0.362112422892
Glycerol	TPI	26.8451543888	22.9404925509
Pyruvate	Ace_Ex	-46.9149103581	-47.9928115076
Pyruvate	Early_PPP	-1.1307977885e-44	6.87591677926
Pyruvate	Early_TCA	4.5767885065	1.0557441911
Pyruvate	ED	0	0
Pyruvate	FBA	-2.97486534294	5.37952421313
Pyruvate	Fru_Ex	0	0
Pyruvate	FUM	4.3496666767	0.830988118154
Pyruvate	Fum_Ex	0	0
Pyruvate	Gal_Ex	0	0
Pyruvate	Glc_Ex	0	10.717135387
Pyruvate	Gln_Ex	0	0
Pyruvate	Glx_Cycle	2.97297720368	0
Pyruvate	Gly_Ex	0	0
Pyruvate	ICDH	1.60381130281	1.0557441911
Pyruvate	Lac_Ex	0	0
Pyruvate	Low_EMP	0	0
Pyruvate	MDH+MQO	7.32275092362	-6.32585053685e-23
Pyruvate	ME	0	0
Pyruvate	Middle_EMP	0	0
Pyruvate	Non-ox_PPP	-0.156632682398	2.1571518407
Pyruvate	PDH	14.7148168863	0
Pyruvate	PFK-FBP	-2.97486534294	5.37952421313
Pyruvate	PGI	-0.142986659759	5.65457006742
Pyruvate	PPC	0	2.88456640963
Pyruvate	PPCK	0	0
Pyruvate	PPP_ED_branch	-1.13080240767e-44	6.87591677926
Pyruvate	PYK-PPS	-9.84557589929	0
Pyruvate	Pyr_Ex	73.5481295454	46.5816720211
Pyruvate	RPE	-0.674372204643	3.91764218111
Pyruvate	RPI	-0.609767427375	-2.89934284427
Pyruvate	SUCDH3	3.48154719021	0
Pyruvate	Suc_Ex	0	0
Pyruvate	TKT2	-0.517739522246	1.76049034041
Pyruvate	TPI	-3.17116763432	7.40241201237
Succinate	Ace_Ex	-14.6169221577	-12.363915703
Succinate	Early_PPP	0	0
Succinate	Early_TCA	1.14130911008	0.727079860511
Succinate	ED	0	0
Succinate	FBA	-3.13747898319	-1.76641029497
Succinate	Fru_Ex	0	0
Succinate	FUM	39.6103050722	26.5163228285
Succinate	Fum_Ex	0	0
Succinate	Gal_Ex	0	0
Succinate	Glc_Ex	0	0
Succinate	Gln_Ex	0	0
Succinate	Glx_Cycle	0	0
Succinate	Gly_Ex	0	0
Succinate	ICDH	1.14130911008	0.727079860511
Succinate	Lac_Ex	0	0
Succinate	Low_EMP	0	0
Succinate	MDH+MQO	14.4701592762	16.9192886922
Succinate	ME	25.140145796	9.59703413626
Succinate	Middle_EMP	0	0
Succinate	Non-ox_PPP	-0.167851104853	-0.0576820357545
Succinate	PDH	0	-1.40281285101e-23
Succinate	PFK-FBP	-3.13747898319	-1.76641029497
Succinate	PGI	-0.149795548319	-0.085295514398
Succinate	PPC	0	0
Succinate	PPCK	10.3861943371	5.99260080338
Succinate	PPP_ED_branch	0	3.8798702487e-34
Succinate	PYK-PPS	0	0
Succinate	Pyr_Ex	0	0
Succinate	RPE	-0.727417571	-0.407238404173
Succinate	RPI	-0.659835384357	-0.382678462103
Succinate	SUCDH3	38.6847577643	26.0098557797
Succinate	Suc_Ex	38.6839870392	26.009537309
Succinate	TKT2	-0.559566466147	-0.349556368418
Succinate	TPI	-3.31687891959	-1.83640849818
